# Supplementary material for: Reactive Oxygen Species Production Is Responsible for Antineoplastic Activity of Osmium, Ruthenium, Iridium and Rhodium Half-Sandwich Type Complexes with Bidentate Glycosyl Heterocyclic Ligands in Various Cancer Cell Models
Source: Int J Mol Sci. 2022 Jan 12;23(2):813. doi: 10.3390/ijms23020813 (PMC8776094; doi:10.3390/ijms23020813)
Supplement: Supplementary file 1 [file ijms-23-00813-s001.zip]

Archive with 2 entries (2 files):
- Kacsiretal_checkcif.pdf
- KI-cikk-2-suppinfo-final.pdf
